# Supplementary material for: Structure elucidation of β-cyclodextrin–xylazine complex by a combination of quantitative 1H–1H ROESY and molecular dynamics studies
Source: Beilstein J Org Chem. 2013 Sep 23;9:1917–24. doi: 10.3762/bjoc.9.226 (PMC3817606; doi:10.3762/bjoc.9.226)
Supplement: File 1 — The zip-archive contains an xls-file with the molecular dynamics wide side-energy-time plot, a molecular dynamics wide side trajectory in c3d format and the proposed beta-cyclodextrin-xylazine complex in c3d format. [file Beilstein_J_Org_Chem-09-1917-s001.zip]

Archive with 3 entries (3 files):
- S1.xls
- S2.C3D
- S3.C3D
